# Supplementary material for: A novel LPL intronic variant: g.18704C>A identified by re-sequencing Kuwaiti Arab samples is associated with high-density lipoprotein, very low-density lipoprotein and triglyceride lipid levels
Source: PLoS One. 2018 Feb 13;13(2):e0192617. doi: 10.1371/journal.pone.0192617 (PMC5811003; doi:10.1371/journal.pone.0192617)
Supplement: S3 File — Table F in S3 File. A summary of all the variants identified and reported at the LPL gene locus. The rs number, genomic position, MAF and predicted effect based on LPL variations assembly based on GRch38.p10 is provided. (XLSX) [file pone.0192617.s003.xlsx]

## Sheet: Table F
RSNO #	Location	Alternate Allele	Consequence	EXON	INTRON	cDNA_position	CDS_position	Protein_position	Amino_acids	Codons	SIFT	PolyPhen	GMAF	ExAC_AF	CLIN_SIG
KUA LPL-1	8:19934341-19934342	-	upstream_gene_variant	-	-	-	-	-	-	-	-	-	-	-	-
KUA LPL-2	8:19934643-19934643	T	upstream_gene_variant	-	-	-	-	-	-	-	-	-	-	-	-
KUA LPL-3	8:19934791-19934792	-	upstream_gene_variant	-	-	-	-	-	-	-	-	-	-	-	-
KUA LPL-4	8:19935408-19935408	T	upstream_gene_variant	-	-	-	-	-	-	-	-	-	-	-	-
KUA LPL-5	8:19936157-19936158	-	upstream_gene_variant	-	-	-	-	-	-	-	-	-	-	-	-
KUA LPL-6	8:19936234-19936235	-	upstream_gene_variant	-	-	-	-	-	-	-	-	-	-	-	-
rs545225660	8:19936521-19936521	A	upstream_gene_variant	-	-	-	-	-	-	-	-	-	A:0.0004	-	-
KUA LPL-7	8:19936578-19936578	G	upstream_gene_variant	-	-	-	-	-	-	-	-	-	-	-	-
rs78509009	8:19936583-19936583	C	upstream_gene_variant	-	-	-	-	-	-	-	-	-	C:0.0174	-	-
KUA LPL-8	8:19936636-19936636	C	upstream_gene_variant	-	-	-	-	-	-	-	-	-	-	-	-
rs73667461	8:19936652-19936652	T	upstream_gene_variant	-	-	-	-	-	-	-	-	-	T:0.0805	-	-
rs73667462	8:19936686-19936686	G	upstream_gene_variant	-	-	-	-	-	-	-	-	-	G:0.0767	-	-
rs149287069	8:19936883-19936883	G	upstream_gene_variant	-	-	-	-	-	-	-	-	-	G:0.0058	-	-
rs73667463	8:19936898-19936898	G	upstream_gene_variant	-	-	-	-	-	-	-	-	-	G:0.1002	-	-
rs144616492	8:19937115-19937115	G	upstream_gene_variant	-	-	-	-	-	-	-	-	-	G:0.0058	-	-
KUA LPL-9	8:19937211-19937211	C	upstream_gene_variant	-	-	-	-	-	-	-	-	-	-	-	-
KUA LPL-10	8:19937232-19937233	-	upstream_gene_variant	-	-	-	-	-	-	-	-	-	-	-	-
rs73667464	8:19937245-19937245	T	upstream_gene_variant	-	-	-	-	-	-	-	-	-	T:0.0066	-	-
rs143436466	8:19937270-19937270	C	upstream_gene_variant	-	-	-	-	-	-	-	-	-	C:0.0036	-	-
KUA LPL-11	8:19937274-19937274	A	upstream_gene_variant	-	-	-	-	-	-	-	-	-	-	-	-
rs142111442	8:19937403-19937403	C	upstream_gene_variant	-	-	-	-	-	-	-	-	-	C:0.0036	-	-
rs60901125	8:19937474-19937474	T	upstream_gene_variant	-	-	-	-	-	-	-	-	-	T:0.0803	-	-
rs35620080	8:19937502-19937502	G	upstream_gene_variant	-	-	-	-	-	-	-	-	-	G:0.1190	-	-
rs115343165	8:19937571-19937571	A	upstream_gene_variant	-	-	-	-	-	-	-	-	-	A:0.0082	-	-
KUA LPL-12	8:19937783-19937783	T	upstream_gene_variant	-	-	-	-	-	-	-	-	-	-	-	-
rs150405276	8:19938055-19938056	-	upstream_gene_variant	-	-	-	-	-	-	-	-	-	-:0.0136	-	-
rs17091738	8:19937893-19937893	T	upstream_gene_variant	-	-	-	-	-	-	-	-	-	T:0.0749	-	-
rs1470186	8:19938278-19938278	C	upstream_gene_variant	-	-	-	-	-	-	-	-	-	C:0.0711	-	-
rs114637785	8:19938378-19938378	C	upstream_gene_variant	-	-	-	-	-	-	-	-	-	C:0.0094	-	-
KUA LPL-13	8:19938389-19938389	T	upstream_gene_variant	-	-	-	-	-	-	-	-	-	-	-	-
rs73667465	8:19938498-19938498	A	upstream_gene_variant	-	-	-	-	-	-	-	-	-	A:0.0933	-	-
KUA LPL-14	8:19938609-19938609	C	upstream_gene_variant	-	-	-	-	-	-	-	-	-	-	-	-
rs17091742	8:19938619-19938619	T	upstream_gene_variant	-	-	-	-	-	-	-	-	-	T:0.0735	-	-
KUA LPL-15	8:19939059-19939059	A	5_prime_UTR_variant	1/10	-	89	-	-	-	-	-	-	-	-	-
rs80351041	8:19939158-19939158	T	5_prime_UTR_variant	1/10	-	188	-	-	-	-	-	-	T:0.0050	-	uncertain_significance
rs1800590	8:19939160-19939160	G	5_prime_UTR_variant	1/10	-	190	-	-	-	-	-	-	G:0.1340	-	benign
KUA LPL-16	8:19939272-19939272	CC	5_prime_UTR_variant	1/10	-	302-303	-	-	-	-	-	-	-	-	-
rs182193170	8:19939378-19939378	A	5_prime_UTR_variant	1/10	-	408	-	-	-	-	-	-	A:0.0004	-	-
rs141390463	8:19939568-19939568	A	intron_variant	-	1/9	-	-	-	-	-	-	-	A:0.0124	0.00292	-
rs369500645	8:19940033-19940033	A	intron_variant	-	1/9	-	-	-	-	-	-	-	-	-	-
KUA LPL-17	8:19940038-19940038	C	intron_variant	-	1/9	-	-	-	-	-	-	-	-	-	-
rs3779787	8:19940405-19940405	T	intron_variant	-	1/9	-	-	-	-	-	-	-	T:0.1356	-	-
rs146786419	8:19940828-19940828	T	intron_variant	-	1/9	-	-	-	-	-	-	-	T:0.0106	-	-
rs150730448	8:19940927-19940927	A	intron_variant	-	1/9	-	-	-	-	-	-	-	A:0.0933	-	-
rs34309063	8:19941628-19941628	A	intron_variant	-	1/9	-	-	-	-	-	-	-	A:0.1054	-	-
KUA LPL-18	8:19941997-19941997	T	intron_variant	-	1/9	-	-	-	-	-	-	-	-	-	-
rs17410577	8:19942034-19942034	C	intron_variant	-	1/9	-	-	-	-	-	-	-	C:0.1052	-	-
KUA LPL-19	8:19942062-19942062	C	intron_variant	-	1/9	-	-	-	-	-	-	-	-	-	-
KUA LPL-20	8:19942076-19942077	-	intron_variant	-	1/9	-	-	-	-	-	-	-	-	-	-
rs1534649	8:19942130-19942130	T	intron_variant	-	1/9	-	-	-	-	-	-	-	T:0.4800	-	-
rs13266204	8:19942494-19942494	G	intron_variant	-	1/9	-	-	-	-	-	-	-	G:0.0974	-	-
rs182344474	8:19942691-19942691	G	intron_variant	-	1/9	-	-	-	-	-	-	-	G:0.0046	-	-
rs114624068	8:19942787-19942787	T	intron_variant	-	1/9	-	-	-	-	-	-	-	T:0.0080	-	-
KUA LPL-21	8:19942844-19942844	C	intron_variant	-	1/9	-	-	-	-	-	-	-	-	-	-
rs147151973	8:19942869-19942869	C	intron_variant	-	1/9	-	-	-	-	-	-	-	C:0.0042	-	-
rs193183185	8:19943011-19943011	A	intron_variant	-	1/9	-	-	-	-	-	-	-	A:0.0006	-	-
	8:19943011-19943011	T	intron_variant	-	1/9	-	-	-	-	-	-	-	A:0.0006	-	-
rs6997330	8:19943018-19943018	C	intron_variant	-	1/9	-	-	-	-	-	-	-	C:0.0853	-	-
rs563142176	8:19943400-19943400	T	intron_variant	-	1/9	-	-	-	-	-	-	-	T:0.0002	-	-
rs116448989	8:19943527-19943527	C	intron_variant	-	1/9	-	-	-	-	-	-	-	C:0.0076	-	-
rs1031045	8:19943601-19943601	A	intron_variant	-	1/9	-	-	-	-	-	-	-	A:0.1286	-	-
rs60633545	8:19943842-19943842	G	intron_variant	-	1/9	-	-	-	-	-	-	-	G:0.1286	-	-
rs112127208	8:19944019-19944019	G	intron_variant	-	1/9	-	-	-	-	-	-	-	G:0.1378	-	-
KUA LPL-22	8:19945173-19945173	C	intron_variant	-	1/9	-	-	-	-	-	-	-	-	-	-
rs28615996	8:19945200-19945200	C	intron_variant	-	1/9	-	-	-	-	-	-	-	C:0.0960	-	-
rs28645722	8:19945383-19945383	A	intron_variant	-	1/9	-	-	-	-	-	-	-	A:0.0825	-	-
rs28575919	8:19945458-19945458	G	intron_variant	-	1/9	-	-	-	-	-	-	-	G:0.0793	-	-
rs6999612	8:19945573-19945573	C	intron_variant	-	1/9	-	-	-	-	-	-	-	C:0.0807	-	-
rs3779788	8:19945582-19945582	T	intron_variant	-	1/9	-	-	-	-	-	-	-	T:0.1274	-	-
rs59811201	8:19945626-19945626	C	intron_variant	-	1/9	-	-	-	-	-	-	-	C:0.0513	-	-
rs115064749	8:19945977-19945977	G	intron_variant	-	1/9	-	-	-	-	-	-	-	G:0.0080	-	-
KUA LPL-23	8:19946250-19946250	C	intron_variant	-	1/9	-	-	-	-	-	-	-	-	-	-
rs7000460	8:19946291-19946291	C	intron_variant	-	1/9	-	-	-	-	-	-	-	C:0.0835	-	-
rs56321069	8:19946485-19946485	A	intron_variant	-	1/9	-	-	-	-	-	-	-	A:0.3462	-	-
rs112943460	8:19946508-19946510	-	intron_variant	-	1/9	-	-	-	-	-	-	-	-:0.0082	-	-
rs146866595	8:19946533-19946533	G	intron_variant	-	1/9	-	-	-	-	-	-	-	G:0.0070	0.000602	-
rs116640183	8:19946588-19946588	A	intron_variant	-	1/9	-	-	-	-	-	-	-	A:0.0080	0.000519	-
rs371696649	8:19946586-19946586	A	intron_variant	-	1/9	-	-	-	-	-	-	-	A:0.0030	0.00482	-
rs114997087	8:19946684-19946684	A	intron_variant	-	1/9	-	-	-	-	-	-	-	A:0.0076	-	-
rs541017514	8:19946882-19946882	G	intron_variant	-	1/9	-	-	-	-	-	-	-	G:0.0002	-	-
rs73601656	8:19947073-19947073	A	intron_variant	-	1/9	-	-	-	-	-	-	-	A:0.0274	-	-
rs28445964	8:19947085-19947085	G	intron_variant	-	1/9	-	-	-	-	-	-	-	G:0.0747	-	-
rs565673186	8:19947146-19947146	G	intron_variant	-	1/9	-	-	-	-	-	-	-	G:0.0002	-	-
rs538996849	8:19947192-19947192	T	intron_variant	-	1/9	-	-	-	-	-	-	-	T:0.0094	-	-
rs13252357	8:19947200-19947200	A	intron_variant	-	1/9	-	-	-	-	-	-	-	T:0.0062	-	-
rs146991585	8:19947377-19947377	C	intron_variant	-	1/9	-	-	-	-	-	-	-	C:0.0080	-	-
rs79822715	8:19947439-19947439	T	intron_variant	-	1/9	-	-	-	-	-	-	-	T:0.0052	-	-
rs28689946	8:19947481-19947481	C	intron_variant	-	1/9	-	-	-	-	-	-	-	C:0.0817	-	-
KUA LPL-24	8:19947485-19947485	T	intron_variant	-	1/9	-	-	-	-	-	-	-	-	-	-
rs28582042	8:19947488-19947488	A	intron_variant	-	1/9	-	-	-	-	-	-	-	A:0.0817	-	-
rs11320112	8:19947656-19947657	-	intron_variant	-	1/9	-	-	-	-	-	-	-	-:0.0845	-	-
rs371696656	8:19947659-19947659	T	intron_variant	-	1/9	-	-	-	-	-	-	-	-	-	-
rs150618795	8:19947666-19947667	-	intron_variant	-	1/9	-	-	-	-	-	-	-	-	-	-
KUA LPL-25	8:19947845-19947845	T	intron_variant	-	1/9	-	-	-	-	-	-	-	-	-	-
rs182903552	8:19947908-19947908	A	intron_variant	-	1/9	-	-	-	-	-	-	-	A:0.0004	-	-
rs73667469	8:19947984-19947984	G	intron_variant	-	1/9	-	-	-	-	-	-	-	G:0.0879	-	-
rs77298438	8:19948025-19948025	G	intron_variant	-	1/9	-	-	-	-	-	-	-	G:0.0112	-	-
rs1801177	8:19948197-19948197	A	missense_variant	2/10	-	576	106	36	D/N	Gac/Aac	tolerated(0.16)	benign(0.066)	A:0.0176	0.0149	likely_benign,pathogenic,risk_factor
	8:19948197-19948197	C	missense_variant	2/10	-	576	106	36	D/H	Gac/Cac	deleterious(0.01)	probably_damaging(0.937)	A:0.0176	2.47e-05	likely_benign,pathogenic,risk_factor
rs59054859	8:19948418-19948418	G	intron_variant	-	2/9	-	-	-	-	-	-	-	G:0.0298	-	-
rs554677720	8:19948632-19948632	C	intron_variant	-	2/9	-	-	-	-	-	-	-	C:0.0016	-	-
rs138877694	8:19948669-19948669	A	intron_variant	-	2/9	-	-	-	-	-	-	-	A:0.0040	-	-
KUA LPL-26	8:19948936-19948936	A	intron_variant	-	2/9	-	-	-	-	-	-	-	-	-	-
rs140116605	8:19949003-19949005	-	intron_variant	-	2/9	-	-	-	-	-	-	-	-:0.0409	-	-
rs74377536	8:19949057-19949057	A	intron_variant	-	2/9	-	-	-	-	-	-	-	A:0.1180	-	-
rs7016529	8:19949120-19949120	C	intron_variant	-	2/9	-	-	-	-	-	-	-	C:0.0871	-	-
rs8176337	8:19949160-19949160	G	intron_variant	-	2/9	-	-	-	-	-	-	-	G:0.3460	-	-
rs143752650	8:19949611-19949611	C	intron_variant	-	2/9	-	-	-	-	-	-	-	C:0.0012	-	-
rs34123038	8:19949644-19949644	A	intron_variant	-	2/9	-	-	-	-	-	-	-	A:0.0212	-	-
rs73667470	8:19949830-19949830	C	intron_variant	-	2/9	-	-	-	-	-	-	-	C:0.1326	-	-
rs138942164	8:19949951-19949951	A	intron_variant	-	2/9	-	-	-	-	-	-	-	A:0.1214	-	-
rs372925859	8:19950007-19950007	T	intron_variant	-	2/9	-	-	-	-	-	-	-	T:0.0058	-	-
rs148577763	8:19950170-19950170	A	intron_variant	-	2/9	-	-	-	-	-	-	-	A:0.0012	-	-
rs73667471	8:19950430-19950430	C	intron_variant	-	2/9	-	-	-	-	-	-	-	C:0.0096	-	-
rs74304285	8:19950519-19950519	A	intron_variant	-	2/9	-	-	-	-	-	-	-	A:0.1396	-	-
rs57357723	8:19950527-19950527	T	intron_variant	-	2/9	-	-	-	-	-	-	-	T:0.0405	-	-
rs10095748	8:19950528-19950528	A	intron_variant	-	2/9	-	-	-	-	-	-	-	A:0.0042	-	-
rs144709714	8:19950554-19950554	A	intron_variant	-	2/9	-	-	-	-	-	-	-	A:0.0242	-	-
rs113023641	8:19950620-19950620	A	intron_variant	-	2/9	-	-	-	-	-	-	-	A:0.1286	-	-
rs181652952	8:19950665-19950665	T	intron_variant	-	2/9	-	-	-	-	-	-	-	T:0.0002	-	-
rs565989499	8:19950796-19950796	C	intron_variant	-	2/9	-	-	-	-	-	-	-	C:0.0002	-	-
rs564434099	8:19951125-19951125	A	intron_variant	-	2/9	-	-	-	-	-	-	-	A:0.0002	-	-
rs79760154	8:19951172-19951172	C	intron_variant	-	2/9	-	-	-	-	-	-	-	C:0.0276	-	-
rs7002728	8:19951226-19951226	A	intron_variant	-	2/9	-	-	-	-	-	-	-	T:0.0401	-	-
	8:19951226-19951226	T	intron_variant	-	2/9	-	-	-	-	-	-	-	T:0.0401	-	-
rs114236319	8:19951381-19951381	A	intron_variant	-	2/9	-	-	-	-	-	-	-	A:0.0076	-	-
rs1121923	8:19951924-19951924	A	synonymous_variant	3/10	-	875	405	135	V	gtG/gtA	-	-	A:0.0491	0.0346	likely_benign
rs73667472	8:19952184-19952184	C	intron_variant	-	3/9	-	-	-	-	-	-	-	C:0.1098	-	-
rs58670071	8:19952283-19952283	A	intron_variant	-	3/9	-	-	-	-	-	-	-	A:0.0182	-	-
rs75026342	8:19952311-19952311	T	intron_variant	-	3/9	-	-	-	-	-	-	-	T:0.0276	-	-
rs536870057	8:19952559-19952559	A	intron_variant	-	3/9	-	-	-	-	-	-	-	A:0.0008	-	-
KUA LPL-27	8:19952774-19952774	A	intron_variant	-	3/9	-	-	-	-	-	-	-	-	-	-
rs57345602	8:19953185-19953185	C	intron_variant	-	3/9	-	-	-	-	-	-	-	A:0.008189	-	-
rs343	8:19953276-19953276	A	intron_variant	-	3/9	-	-	-	-	-	-	-	A:0.1028	0.0946	-
rs247	8:19953280-19953280	C	intron_variant	-	3/9	-	-	-	-	-	-	-	C:0.0182	0.00682	-
rs248	8:19953315-19953315	A	synonymous_variant	4/10	-	905	435	145	E	gaG/gaA	-	-	A:0.0387	0.0513	likely_benign
rs249	8:19953495-19953495	C	intron_variant	-	4/9	-	-	-	-	-	-	-	C:0.0984	-	-
rs250	8:19953512-19953512	TG	intron_variant	-	4/9	-	-	-	-	-	-	-	TG:0.2338	-	-
rs251	8:19953649-19953649	C	intron_variant	-	4/9	-	-	-	-	-	-	-	C:0.0543	-	-
rs252	8:19953720-19953721	-	intron_variant	-	4/9	-	-	-	-	-	-	-	A:0.4543	-	-
rs254	8:19954386-19954386	G	intron_variant	-	5/9	-	-	-	-	-	-	-	G:0.2067	0.168	-
rs255	8:19954390-19954390	C	intron_variant	-	5/9	-	-	-	-	-	-	-	C:0.2065	0.168	-
rs80143795	8:19954433-19954433	G	intron_variant	-	5/9	-	-	-	-	-	-	-	G:0.0280	-	-
rs256	8:19954456-19954456	T	intron_variant	-	5/9	-	-	-	-	-	-	-	T:0.1442	-	-
rs111255464	8:19954491-19954491	G	intron_variant	-	5/9	-	-	-	-	-	-	-	G:0.0048	-	-
rs257	8:19954717-19954717	C	intron_variant	-	5/9	-	-	-	-	-	-	-	C:0.0100	-	-
rs258	8:19954741-19954741	C	intron_variant	-	5/9	-	-	-	-	-	-	-	G:0.4407	-	-
rs260	8:19954998-19954998	G	intron_variant	-	5/9	-	-	-	-	-	-	-	G:0.0252	-	-
rs261	8:19955109-19955109	G	intron_variant	-	5/9	-	-	-	-	-	-	-	G:0.0529	-	-
rs369931020	8:19955256-19955256	G	intron_variant	-	5/9	-	-	-	-	-	-	-	G:0.0078	-	-
rs263	8:19955301-19955301	T	intron_variant	-	5/9	-	-	-	-	-	-	-	T:0.2476	-	-
KUA LPL-28	8:19955496-19955496	T	intron_variant	-	5/9	-	-	-	-	-	-	-	-	-	-
rs568355239	8:19955497-19955497	C	intron_variant	-	5/9	-	-	-	-	-	-	-	C:0.0002	-	-
KUA LPL-29	8:19955498-19955498	G	intron_variant	-	5/9	-	-	-	-	-	-	-	-	-	-
rs264	8:19955669-19955669	A	intron_variant	-	5/9	-	-	-	-	-	-	-	A:0.1601	-	-
rs560469689	8:19955744-19955744	T	intron_variant	-	5/9	-	-	-	-	-	-	-	T:0.0006	-	-
rs266	8:19955788-19955788	G	intron_variant	-	5/9	-	-	-	-	-	-	-	G:0.0523	-	-
rs59184895	8:19956099-19956099	C	intron_variant	-	6/9	-	-	-	-	-	-	-	C:0.0164	0.00424	-
rs269	8:19956156-19956156	G	intron_variant	-	6/9	-	-	-	-	-	-	-	G:0.2780	-	-
rs270	8:19956165-19956165	A	intron_variant	-	6/9	-	-	-	-	-	-	-	A:0.1280	-	-
rs271	8:19956191-19956191	A	intron_variant	-	6/9	-	-	-	-	-	-	-	A:0.1420	-	-
rs144578061	8:19956367-19956367	C	intron_variant	-	6/9	-	-	-	-	-	-	-	C:0.0026	-	-
KUA LPL-30	8:19956392-19956392	C	intron_variant	-	6/9	-	-	-	-	-	-	-	-	-	-
rs272	8:19956417-19956417	G	intron_variant	-	6/9	-	-	-	-	-	-	-	G:0.0224	-	-
rs58935878	8:19956465-19956465	A	intron_variant	-	6/9	-	-	-	-	-	-	-	-	-	-
	8:19956465-19956465	T	intron_variant	-	6/9	-	-	-	-	-	-	-	-	-	-
rs274	8:19956465-19956466	-	intron_variant	-	6/9	-	-	-	-	-	-	-	-	-	-
rs276	8:19956778-19956778	C	intron_variant	-	6/9	-	-	-	-	-	-	-	C:0.0631	-	-
rs277	8:19956892-19956892	C	intron_variant	-	6/9	-	-	-	-	-	-	-	C:0.1378	-	-
rs141616103	8:19956908-19956908	G	intron_variant	-	6/9	-	-	-	-	-	-	-	T:0.0010	-	-
	8:19956908-19956908	T	intron_variant	-	6/9	-	-	-	-	-	-	-	T:0.0010	-	-
rs278	8:19957012-19957012	A	intron_variant	-	6/9	-	-	-	-	-	-	-	A:0.1284	-	-
rs279	8:19957185-19957185	G	intron_variant	-	6/9	-	-	-	-	-	-	-	G:0.0387	-	-
rs376191411	8:19957316-19957316	A	intron_variant	-	6/9	-	-	-	-	-	-	-	A:0.0006	-	-
rs280	8:19957371-19957371	A	intron_variant	-	6/9	-	-	-	-	-	-	-	A:0.0164	-	-
rs17091775	8:19957477-19957477	A	intron_variant	-	6/9	-	-	-	-	-	-	-	A:0.0162	-	-
rs281	8:19957512-19957512	T	intron_variant	-	6/9	-	-	-	-	-	-	-	T:0.3129	-	-
rs282	8:19957515-19957515	G	intron_variant	-	6/9	-	-	-	-	-	-	-	G:0.0585	-	-
rs283	8:19957587-19957587	T	intron_variant	-	6/9	-	-	-	-	-	-	-	T:0.2640	-	-
rs284	8:19957595-19957595	C	intron_variant	-	6/9	-	-	-	-	-	-	-	C:0.0413	-	-
rs285	8:19957678-19957678	T	intron_variant	-	6/9	-	-	-	-	-	-	-	C:0.4393	-	-
rs286	8:19957745-19957745	T	intron_variant	-	6/9	-	-	-	-	-	-	-	T:0.0331	-	-
rs578042256	8:19957802-19957802	C	intron_variant	-	6/9	-	-	-	-	-	-	-	C:0.0048	-	-
rs201352905	8:19957988-19957992	-	intron_variant	-	6/9	-	-	-	-	-	-	-	TTTA:0.3712	-	-
KUA LPL-31	8:19958004-19958004	ATTT	intron_variant	-	6/9	-	-	-	-	-	-	-	-	-	-
rs144947488	8:19958031-19958035	-	intron_variant	-	6/9	-	-	-	-	-	-	-	-	-	-
KUA LPL-32	8:19958036-19958036	TATT	intron_variant	-	6/9	-	-	-	-	-	-	-	-	-	-
rs534976766	8:19958272-19958272	C	intron_variant	-	6/9	-	-	-	-	-	-	-	C:0.0022	-	-
rs74746426	8:19958433-19958433	T	intron_variant	-	6/9	-	-	-	-	-	-	-	T:0.0202	-	-
rs292	8:19958544-19958544	A	intron_variant	-	6/9	-	-	-	-	-	-	-	A:0.0046	-	-
rs293	8:19958567-19958568	-	intron_variant	-	6/9	-	-	-	-	-	-	-	-	-	-
KUA LPL-33	8:19958575-19958575	A	intron_variant	-	6/9	-	-	-	-	-	-	-	-	-	-
rs294	8:19958614-19958614	C	intron_variant	-	6/9	-	-	-	-	-	-	-	C:0.1322	-	-
rs295	8:19958727-19958727	C	intron_variant	-	6/9	-	-	-	-	-	-	-	C:0.2746	-	-
rs296	8:19958733-19958733	A	intron_variant	-	6/9	-	-	-	-	-	-	-	A:0.0008	-	-
rs148456455	8:19959073-19959073	T	intron_variant	-	6/9	-	-	-	-	-	-	-	T:0.0012	ENST00000311322.8:c.1019-187C>T	-
rs301	8:19959423-19959423	C	intron_variant	-	7/9	-	-	-	-	-	-	-	C:0.3820	0.24	-
KUA LPL-34	8:19959535-19959535	A	intron_variant	-	7/9	-	-	-	-	-	-	-	-	-	-
KUA LPL-35	8:19959593-19959593	T	intron_variant	-	7/9	-	-	-	-	-	-	-	-	-	-
rs303	8:19959768-19959768	C	intron_variant	-	7/9	-	-	-	-	-	-	-	C:0.1150	-	-
KUA LPL-36	8:19959799-19959799	TTT	intron_variant	-	7/9	-	-	-	-	-	-	-	-	-	-
rs304	8:19959850-19959850	G	intron_variant	-	7/9	-	-	-	-	-	-	-	G:0.2532	-	-
rs188533806	8:19959881-19959881	T	intron_variant	-	7/9	-	-	-	-	-	-	-	T:0.0010	-	-
rs373767974	8:19959882-19959882	A	intron_variant	-	7/9	-	-	-	-	-	-	-	A:0.0004	-	-
rs305	8:19959890-19959890	G	intron_variant	-	7/9	-	-	-	-	-	-	-	G:0.2526	-	-
rs181485825	8:19959903-19959903	A	intron_variant	-	7/9	-	-	-	-	-	-	-	A:0.0012	-	-
rs306	8:19959932-19959932	A	intron_variant	-	7/9	-	-	-	-	-	-	-	A:0.0206	-	-
KUA LPL-37	8:19959940-19959940	G	intron_variant	-	7/9	-	-	-	-	-	-	-	-	-	-
rs307	8:19959944-19959944	G	intron_variant	-	7/9	-	-	-	-	-	-	-	G:0.0389	-	-
rs308	8:19959965-19959965	G	intron_variant	-	7/9	-	-	-	-	-	-	-	G:0.0310	-	-
rs310	8:19960035-19960035	T	intron_variant	-	7/9	-	-	-	-	-	-	-	T:0.1066	-	-
rs148301525	8:19960110-19960114	-	intron_variant	-	7/9	-	-	-	-	-	-	-	-:0.0250	-	-
rs312	8:19960486-19960486	C	intron_variant	-	7/9	-	-	-	-	-	-	-	C:0.1577	-	-
rs313	8:19960515-19960515	G	intron_variant	-	7/9	-	-	-	-	-	-	-	G:0.0399	-	-
rs314	8:19960531-19960531	A	intron_variant	-	7/9	-	-	-	-	-	-	-	A:0.3902	-	-
rs112111407	8:19960763-19960763	G	intron_variant	-	7/9	-	-	-	-	-	-	-	G:0.0012	-	-
rs316	8:19960925-19960925	A	synonymous_variant	8/10	-	1634	1164	388	T	acC/acA	-	-	A:0.1526	0.136	likely_benign
rs5934	8:19961040-19961040	A	missense_variant	8/10	-	1749	1279	427	A/T	Gcc/Acc	tolerated(0.55)	benign(0.001)	A:0.0066	0.00326	likely_benign
rs200459310	8:19961098-19961098	A	intron_variant	-	8/9	-	-	-	-	-	-	-	A:0.0002	7.42e-05	-
rs117026536	8:19961262-19961262	T	intron_variant	-	8/9	-	-	-	-	-	-	-	T:0.0921	-	-
rs318	8:19961458-19961458	G	intron_variant	-	8/9	-	-	-	-	-	-	-	G:0.0471	-	-
rs319	8:19961465-19961465	C	intron_variant	-	8/9	-	-	-	-	-	-	-	C:0.1468	-	-
rs320	8:19961566-19961566	G	intron_variant	-	8/9	-	-	-	-	-	-	-	G:0.2616	-	-
rs322	8:19961706-19961706	C	intron_variant	-	8/9	-	-	-	-	-	-	-	C:0.2921	-	-
rs325	8:19961817-19961817	C	intron_variant	-	8/9	-	-	-	-	-	-	-	C:0.0927	-	-
rs326	8:19961928-19961928	G	intron_variant	-	8/9	-	-	-	-	-	-	-	G:0.3494	-	association
rs7005541	8:19961936-19961936	G	intron_variant	-	8/9	-	-	-	-	-	-	-	G:0.0114	-	-
rs327	8:19962025-19962025	G	intron_variant	-	8/9	-	-	-	-	-	-	-	G:0.2925	-	-
rs150319057	8:19962171-19962171	T	missense_variant	9/10	-	1849	1379	460	A/V	gCg/gTg	tolerated(0.59)	benign(0.003)	T:0.0004	0.000165	-
rs328	8:19962213-19962213	G	stop_gained	9/10	-	1891	1421	474	S/*	tCa/tGa	-	-	G:0.0925	0.0934	benign,likely_benign
rs569606148	8:19962498-19962498	C	intron_variant	-	9/9	-	-	-	-	-	-	-	C:0.0014	-	-
KUA LPL-38	8:19962529-19962529	T	intron_variant	-	9/9	-	-	-	-	-	-	-	-	-	-
rs329	8:19962575-19962575	G	intron_variant	-	9/9	-	-	-	-	-	-	-	G:0.0369	-	-
rs330	8:19962885-19962885	A	intron_variant	-	9/9	-	-	-	-	-	-	-	A:0.1244	-	-
rs331	8:19962894-19962894	A	intron_variant	-	9/9	-	-	-	-	-	-	-	A:0.2812	-	-
rs138285812	8:19962899-19962899	A	intron_variant	-	9/9	-	-	-	-	-	-	-	A:0.0076		-
rs12679834	8:19962922-19962922	C	intron_variant	-	9/9	-	-	-	-	-	-	-	C:0.0972	-	-
rs76423146	8:19962969-19962969	T	intron_variant	-	9/9	-	-	-	-	-	-	-	T:0.0513	-	-
rs78031480	8:19963119-19963119	A	intron_variant	-	9/9	-	-	-	-	-	-	-	A:0.0110	-	-
rs28681081	8:19963150-19963150	A	intron_variant	-	9/9	-	-	-	-	-	-	-	A:0.0379	-	-
rs374783839	8:19963252-19963252	A	intron_variant	-	9/9	-	-	-	-	-	-	-	A:0.0008	-	-
rs150647190	8:19963342-19963342	A	intron_variant	-	9/9	-	-	-	-	-	-	-	A:0.0206	-	-
rs377320060	8:19963435-19963436	-	intron_variant	-	9/9	-	-	-	-	-	-	-	-	-	-
rs28578146	8:19963460-19963460	G	intron_variant	-	9/9	-	-	-	-	-	-	-	G:0.0020	-	-
rs28599962	8:19963484-19963484	C	intron_variant	-	9/9	-	-	-	-	-	-	-	G:0.0052	-	-
	8:19963484-19963484	G	intron_variant	-	9/9	-	-	-	-	-	-	-	G:0.0052	-	-
KUA LPL-39	8:19963567-19963568	-	intron_variant	-	9/9	-	-	-	-	-	-	-	-	-	-
rs112839002	8:19963575-19963575	C	intron_variant	-	9/9	-	-	-	-	-	-	-	C:0.0010	-	-
rs17116619	8:19963722-19963722	G	intron_variant	-	9/9	-	-	-	-	-	-	-	G:0.0280	-	-
rs28439839	8:19963736-19963736	A	intron_variant	-	9/9	-	-	-	-	-	-	-	A:0.0381	-	-
rs28424158	8:19963875-19963875	T	intron_variant	-	9/9	-	-	-	-	-	-	-	T:0.0401	-	-
KUA LPL-40	8:19963891-19963891	G	intron_variant	-	9/9	-	-	-	-	-	-	-	-	-	-
rs75278536	8:19963914-19963914	A	intron_variant	-	9/9	-	-	-	-	-	-	-	G:0.0935	-	-
	8:19963914-19963914	G	intron_variant	-	9/9	-	-	-	-	-	-	-	G:0.0935	-	-
rs28716400	8:19963956-19963956	T	intron_variant	-	9/9	-	-	-	-	-	-	-	T:0.0425	-	-
rs146265243	8:19963956-19963957	-	intron_variant	-	9/9	-	-	-	-	-	-	-	-:0.0980	-	-
rs530634173	8:19964122-19964122	C	intron_variant	-	9/9	-	-	-	-	-	-	-	C:0.0004	-	-
rs115078054	8:19964124-19964124	A	intron_variant	-	9/9	-	-	-	-	-	-	-	A:0.0194	-	-
rs77069344	8:19964271-19964271	G	intron_variant	-	9/9	-	-	-	-	-	-	-	G:0.0935	-	-
rs10099160	8:19964304-19964304	G	intron_variant	-	9/9	-	-	-	-	-	-	-	G:0.1510	-	-
rs75946927	8:19964530-19964530	G	intron_variant	-	9/9	-	-	-	-	-	-	-	G:0.0242	-	-
KUA LPL-41	8:19964662-19964662	A	intron_variant	-	9/9	-	-	-	-	-	-	-	-	-	-
KUA LPL-42	8:19964869-19964869	A	intron_variant	-	9/9	-	-	-	-	-	-	-	-	-	-
rs33942567	8:19964948-19964948	C	intron_variant	-	9/9	-	-	-	-	-	-	-	C:0.0391	-	-
KUA LPL-43	8:19965014-19965014	A	intron_variant	-	9/9	-	-	-	-	-	-	-	-	-	-
rs112324447	8:19965070-19965070	T	intron_variant	-	9/9	-	-	-	-	-	-	-	T:0.0086	-	-
rs147900112	8:19965102-19965103	-	intron_variant	-	9/9	-	-	-	-	-	-	-	-:0.0381	-	-
rs10283151	8:19965183-19965183	C	intron_variant	-	9/9	-	-	-	-	-	-	-	C:0.0391	-	-
rs117910839	8:19965230-19965230	A	intron_variant	-	9/9	-	-	-	-	-	-	-	A:0.0104	-	-
rs11570891	8:19965299-19965299	T	intron_variant	-	9/9	-	-	-	-	-	-	-	T:0.0931	1.65e-05	-
rs4922115	8:19965319-19965319	A	3_prime_UTR_variant	10/10	-	1907	-	-	-	-	-	-	A:0.1254	0.145	likely_benign
rs190991033	8:19965340-19965340	A	3_prime_UTR_variant	10/10	-	1928	-	-	-	-	-	-	A:0.0010	0.000206	-
KUA LPL-44	8:19965760-19965760	T	3_prime_UTR_variant	10/10	-	2348	-	-	-	-	-	-	-	-	-
rs187587525	8:19965998-19965998	A	3_prime_UTR_variant	10/10	-	2586	-	-	-	-	-	-	A:0.0056	-	uncertain_significance
rs11570892	8:19966106-19966106	G	3_prime_UTR_variant	10/10	-	2694	-	-	-	-	-	-	G:0.1675	-	likely_benign
rs3208305	8:19966137-19966137	T	3_prime_UTR_variant	10/10	-	2725	-	-	-	-	-	-	T:0.3375	-	benign
rs1803924	8:19966163-19966163	G	3_prime_UTR_variant	10/10	-	2751	-	-	-	-	-	-	T:0.0913	-	likely_benign
	8:19966163-19966163	T	3_prime_UTR_variant	10/10	-	2751	-	-	-	-	-	-	T:0.0913	-	likely_benign
rs1059507	8:19966452-19966452	T	3_prime_UTR_variant	10/10	-	3040	-	-	-	-	-	-	T:0.1264	-	likely_benign
rs140767506	8:19966469-19966469	T	3_prime_UTR_variant	10/10	-	3057	-	-	-	-	-	-	T:0.0010	-	uncertain_significance
rs3735964	8:19966534-19966534	A	3_prime_UTR_variant	10/10	-	3122	-	-	-	-	-	-	A:0.0903	-	likely_benign
rs3200218	8:19966560-19966560	G	3_prime_UTR_variant	10/10	-	3148	-	-	-	-	-	-	G:0.1488	-	likely_benign
	8:19966560-19966560	T	3_prime_UTR_variant	10/10	-	3148	-	-	-	-	-	-	G:0.1488	-	likely_benign
rs58998793	8:19966726-19966726	C	3_prime_UTR_variant	10/10	-	3314	-	-	-	-	-	-	C:0.0192	-	likely_benign
KUA LPL-45	8:19966866-19966866	A	3_prime_UTR_variant	10/10	-	3454	-	-	-	-	-	-	-	-	-
rs13702	8:19966981-19966981	C	3_prime_UTR_variant	10/10	-	3569	-	-	-	-	-	-	C:0.3349	-	benign,association
rs1059611	8:19967052-19967052	C	3_prime_UTR_variant	10/10	-	3640	-	-	-	-	-	-	C:0.1276	-	likely_benign
rs17091815	8:19967093-19967093	T	3_prime_UTR_variant	10/10	-	3681	-	-	-	-	-	-	T:0.0230	-	likely_benign
rs10645926	8:19967115-19967115	TT	3_prime_UTR_variant	10/10	-	3703-3704	-	-	-	-	-	-	TT:0.1272	-	-
rs15285	8:19967156-19967156	T	3_prime_UTR_variant	10/10	-	3744	-	-	-	-	-	-	T:0.3331	-	benign
rs3866471	8:19967158-19967158	A	3_prime_UTR_variant	10/10	-	3746	-	-	-	-	-	-	A:0.1615	-	likely_benign
rs3916027	8:19967357-19967357	A	downstream_gene_variant	-	-	-	-	-	-	-	-	-	A:0.2895	-	-
rs9644636	8:19967385-19967385	G	downstream_gene_variant	-	-	-	-	-	-	-	-	-	G:0.1793	-	-
KUA LPL-46	8:19967489-19967489	C	downstream_gene_variant	-	-	-	-	-	-	-	-	-	C:0.0002	-	-
rs113831503	8:19967544-19967544	T	downstream_gene_variant	-	-	-	-	-	-	-	-	-	T:0.0118	-	-
KUA LPL-47	8:19967551-19967551	T	downstream_gene_variant	-	-	-	-	-	-	-	-	-	-	-	-
rs4921683	8:19967557-19967557	A	downstream_gene_variant	-	-	-	-	-	-	-	-	-	A:0.1268	-	-
rs4921684	8:19967617-19967617	T	downstream_gene_variant	-	-	-	-	-	-	-	-	-	T:0.1178	-	-
LPL variants annotated using Variant Ensembl Predictor based on genome build GRCh38

## Sheet: Table Title
Table F. A summary of all the variants identified and reported at the LPL gene loci. The rs number, genomic position, MAF and predicted effect based on LPL variations based on gene assembly GRch38.p10.
